# Supplementary material for: Effects of Physical Exercise on Executive Function in Schizophrenia: Systematic Review and Meta-Analysis
Source: Sports (Basel). 2025 Apr 16;13(4):123. doi: 10.3390/sports13040123 (PMC12030906; doi:10.3390/sports13040123)
Supplement: Supplementary file 1 [file sports-13-00123-s001.zip]

Archive with 3 entries (3 files):
- Supplementary S1.pdf
- Supplementary S2.xlsx
- Supplementary S3 PRISMA checklist.pdf
