# Supplementary material for: Effects of Physical Exercise on Executive Function in Schizophrenia: Systematic Review and Meta-Analysis
Source: Sports (Basel). 2025 Apr 16;13(4):123. doi: 10.3390/sports13040123 (PMC12030906; doi:10.3390/sports13040123)
Supplement: Supplementary file 1 [file sports-13-00123-s001.zip › Supplementary S2.xlsx]

## Sheet: Full text articles decision
Title	First author	Year	Journal	Abstract	Full Text	Population	Intervention	Comparator	Study design	Available data	Outcome	Total
Prefrontal and Hippocampal Brain Volume Deficits: Role of Low Physical Activity on Brain Plasticity in First-Episode Schizophrenia Patients	McEwen	2015	Journal of the International Neuropsychological Society	1	1	1	0	0	0	1	1	5
Improving physical activity and diet in patients with severe mental disorders: Results from the LIFESTYLE multicentric, real-world randomized controlled trial	Luciano	2022	Psychiatry Research	1	1	1	0	1	0	1	1	6
The game of chess enhances cognitive abilities in schizophrenia	Demily	2009	Elsevier B.V.	1	1	1	0	1	1	1	1	7
Cognitive remediation of working memory deficits: Durability of training effects in severely impaired and less severely impaired schizophrenia	Bell	2003	Acta Psychiatrica Scandinavica	1	1	1	0	1	1	1	1	7
Neurocognitive enhancement therapy with work therapy: Productivity outcomes at 6- and 12-month follow-ups	Bell	2005	Journal of Rehabilitation Research and Development	1	1	1	0	1	1	1	1	7
High velocity circuit resistance training improves cognition, psychiatric symptoms and neuromuscular performance in overweight outpatients with severe mental illness	Strassnig	2015	Psychiatry Res	1	1	0	1	0	0	1	1	5
Effects of aerobic exercise on cognitive performance and individual psychopathology in depressive and schizophrenia patients	Oertel-Knöchel	2014	Eur Arch Psychiatry Clin Neurosci	1	1	0	1	1	1	0	1	6
A randomized controlled trial of exercise on augmenting the effects of cognitive remediation in persons with severe mental illness	McGurk	2021	J Psychiatr Res	1	1	0	1	1	1	1	1	7
SHARED AND DIFFERENTIAL NEUROCOGNITIVE EFFECTS COMPARING HIGH-INTENSITY INTERVAL TRAINING AND ACTIVE VIDEO-GAMING IN SCHIZOPHRENIA – RESULTS FROM AN RCT...Schizophrenia International Research Society (SIRS) 2020 Congress	Bang-Kittilsen	2020	Schizophrenia Bulletin	1	0	1	1	0	1	0	1	5
AEROBIC EXERCISE AND COGNITIVE REMEDIATION IN MULTIEPISODE SCHIZOPHRENIA AND SCHIZOAFFECTIVE DISORDER: PRELIMINARY RESULTS: FROM AÂ RANDOMIZED CLINICAL TRIAL...Schizophrenia International Research Society (SIRS) 2020 Congress	Pujol	2020	Schizophrenia Bulletin	1	0	1	1	1	1	0	1	6
Aerobic exercise and cognitive functioning in schizophrenia: A pilot randomized controlled trial	Shimada	2019	Psychiatry Res	1	0	1	1	1	1	0	1	6
Exercise effects on cognitive functioning in young adults with first-episode psychosis: FitForLife	Hallgren	2019	Psychological Medicine	1	0	1	1	1	1	0	1	6
AEROBIC EXERCISE DOSE DETERMINES THE COGNITIVE GAIN IN FIRST-EPISODE SCHIZOPHRENIA, SO HOW DO WE ENCOURAGE SUFFICIENT EXERCISE?...Schizophrenia International Research Society (SIRS) 2020 Congress	Nuechterlein	2020	Schizophrenia Bulletin	1	0	1	1	1	1	0	1	6
Aerobic exercise and cognitive functioning in schizophrenia: Findings of dose-response analysis from a pilot randomized controlled trial	Shimada	2022	Elsevier B.V.	1	0	1	1	1	1	0	1	6
High-intensity interval training and active video gaming improve neurocognition in schizophrenia: a randomized controlled trial	Bang-Kittilsen	2021	Eur Arch Psychiatry Clin Neurosci	1	1	1	1	0	1	1	1	7
The effects of Baduanjin exercise vs. brisk walking on physical fitness and cognition in middle-aged patients with schizophrenia: A randomized controlled trial	Chen	2022	Front Psychiatry	1	1	1	1	0	1	1	1	7
The synergistic benefits of physical and cognitive exercise in schizophrenia: Promoting motivation to enhance community effectiveness	Choi	2020	Schizophr Res Cogn	1	1	1	1	0	1	1	1	7
Baduanjin mind-body exercise improves logical memory in long-term hospitalized patients with schizophrenia: A randomized controlled trial	Li	2020	Asian Journal of Psychiatry	1	1	1	1	0	1	1	1	7
Adjunctive Yoga training for persons with schizophrenia: Who benefits?	Bathia	2020	Acta Neuropsychiatrica	1	1	1	1	1	0	1	0	6
The psychophysiological effects of Tai-chi and exercise in residential Schizophrenic patients: A 3-arm randomized controlled trial	Ho	2014	BMC Complementary and Alternative Medicine	1	1	1	1	1	0	1	1	7
Adherence to a guided walking program with amelioration of cognitive functions in subjects with schizophrenia even during COVID-19 pandemic	Mandini	2022	BMC Sports Science, Medicine and Rehabilitation	1	1	1	1	1	1	0	0	6
The Impact of Aerobic Exercise on Brain-Derived Neurotrophic Factor and Neurocognition in Individuals With Schizophrenia: A Single-Blind, Randomized Clinical Trial	Kimhy	2015	Schizophrenia Bulletin	1	1	1	1	1	1	0	0	6
The Effect of Yijinjing on the Cognitive Function of Patients With Chronic Schizophrenia	Gao	2021	Front Psychiatry	1	1	1	1	1	1	1	0	7
Effect of Aerobic Exercise as Adjunct Therapy on the Improvement of Negative Symptoms and Cognitive Impairment in Patients With Schizophrenia	Khonsari	2022	Journal of Psychosocial Nursing and Mental Health Services	1	1	1	1	1	1	1	0	7
A randomized controlled trial on the psychophysiological effects of physical exercise and Tai-chi in patients with chronic schizophrenia	Ho	2016	Schizophrenia Research	1	1	1	1	1	1	1	0	7
Aerobic exercise for cognitive deficits in schizophrenia - The impact of frequency, duration, and fidelity with target training intensity	Kimhy	2016	Elsevier B.V.	1	1	1	1	1	1	1	0	7
Twelve-Weeks of Bench-Step Exercise Training Ameliorates Cardiopulmonary Fitness and Mood State in Patients with Schizophrenia: A Pilot Study	Kuo	2021	Medicina (Kaunas)	1	1	1	1	1	1	1	0	7
Aerobic exercise enhances cognitive training effects in first-episode schizophrenia: randomized clinical trial demonstrates cognitive and functional gains	Nuechterlein	2022	Psychol Med	1	1	1	1	1	1	1	0	7
Effect of high-endurance exercise intervention on sleep-dependent procedural memory consolidation in individuals with schizophrenia: a randomized controlled trial	Lo	2021	Psychol Med	1	1	1	1	1	1	1	0	7
The impact of aerobic endurance training on cognitive performance in schizophrenic inpatients in a clinical routine setting	Semler	2024	European Archives of Psychiatry and Clinical Neuroscience	1	1	1	1	1	1	1	1	8
Exercise as a promoter of neurocognitive improvement in people with psychiatric disorders and comorbid obesity: A randomized controlled trial	Pau Soldevila-Matías	2024	Psychiatry Research	1	1	1	1	1	1	1	1	8
Neuroinflammation and kynurenines in schizophrenia: Impact on cognition depending on cognitive functioning and modulatory properties in relation to cognitive remediation and aerobic exercise	Jacopo Sapienza	2024	Schizophrenia Research: Cognition	1	1	1	1	0	1	1	1	7
A randomised controlled trial of adjunctive yoga and adjunctive physical exercise training for cognitive dysfunction in schizophrenia	Bathia	2017	Acta Neuropsychiatrica	1	1	1	1	1	1	1	1	8
Adjunctive cognitive remediation for schizophrenia using yoga: an open, non-randomised trial	Bathia	2012	Acta Neuropsychiatrica	1	1	1	1	1	1	1	1	8
Influences of Aerobic Dance on Cognitive Performance in Adults with Schizophrenia	Chen	2016	Occupational Therapy International	1	1	1	1	1	1	1	1	8
CCRT and aerobic exercise: a randomised controlled study of processing speed, cognitive flexibility, and serum BDNF expression in schizophrenia	Dai	2022	Schizophrenia	1	1	1	1	1	1	1	1	8
Yoga therapy for social cognition in schizophrenia: An experimental medicine-based randomized controlled trial	Govindaraj	2011	Asian Journal of Psychiatry	1	1	1	1	1	1	1	1	8
Effects of aerobic walking on cognitive function in patients with schizophrenia: A randomized controlled trial	Huang	2021	J Psychiatr Res	1	1	1	1	1	1	1	1	8
Effects of mild‐intensity physical exercise on neurocognition in inpatients with schizophrenia: A pilot randomized controlled trial	Kurebayashi	2022	Perspectives in Psychiatric Care	1	1	1	1	1	1	1	1	8
The Effect of Aerobic Exercise on Physical and Cognitive Outcomes in a Small Cohort of Outpatients with Schizophrenia	Massa	2020	Brain Plast	1	1	1	1	1	1	1	1	8
Exercise as an add-on treatment in individuals with schizophrenia: Results from a large multicenter randomized controlled trial	Maurus	2023	Psychiatry Research	1	1	1	1	1	1	1	1	8
Outdoor cycling improves clinical symptoms, cognition and objectively measured physical activity in patients with schizophrenia: A randomized controlled trial	Ryu	2020	J Psychiatr Res	1	1	1	1	1	1	1	1	8
Aerobic exercise and cognitive functioning in schizophrenia: Results of a 1-year follow-up from a randomized controlled trial	Shimada	2020	Psychiatry Res	1	1	1	1	1	1	1	1	8
Effects of aerobic exercise on cardiorespiratory fitness and social functioning in veterans 40 to 65 years old with schizophrenia	Kern	2020	Psychiatry Research	1	1	1	1	1	1	1	1	8
Effect of yoga therapy on facial emotion recognition deficits, symptoms and functioning in patients with schizophrenia	Behere	2011	Acta Psychiatrica Scandinavica	1	1	1	1	1	1	1	1	8
Effect of yoga therapy on plasma oxytocin and facial emotion recognition deficits in patients of schizophrenia	Jayaram	2013	Indian Journal of Psychiatry	1	1	1	1	1	1	1	1	8
Enhancing Cognitive Training Through Aerobic Exercise After a First Schizophrenia Episode: Theoretical Conception and Pilot Study..."Fourth Kraepelin Symposium—Cognitive Dysfunction in Schizophrenia: Origins and Innovative Treatment," Munich, Germany, September 2014	Nuechterlein	2016	Schizophrenia Bulletin	1	1	1	1	1	1	1	1	8
The effects of aerobic exercise on cognition in schizophrenia: A 3-month follow-up study	Su	2016	Psychiatry Res	1	1	1	1	1	1	1	1	8
